# Supplementary material for: Subsequent Primary Neoplasms and Mortality Among Survivors of Childhood Cancer in Alberta, Canada
Source: Cancers (Basel). 2026 Feb 20;18(4):694. doi: 10.3390/cancers18040694 (PMC12939232; doi:10.3390/cancers18040694)
Supplement: Supplementary file 1 [file cancers-18-00694-s001.zip]

Archive with 1 entries (1 files):
- cancers-4136087-supplementary.pdf
